# Supplementary material for: ADHD and Risk of Precocious Puberty: Considering the Impact of MPH
Source: Biomedicines. 2024 Oct 10;12(10):2304. doi: 10.3390/biomedicines12102304 (PMC11505504; doi:10.3390/biomedicines12102304)
Supplement: Supplementary file 1 [file biomedicines-12-02304-s001.zip]

Archive with 1 entries (1 files):
- biomedicines-3210660-supplementary.pdf
